# Supplementary material for: Plasma Transfusion in Septic Shock—A Secondary Analysis of a Retrospective Single-Center Cohort
Source: J Clin Med. 2022 Jul 27;11(15):4367. doi: 10.3390/jcm11154367 (PMC9369152; doi:10.3390/jcm11154367)
Supplement: Supplementary file 1 [file jcm-11-04367-s001.zip]

Archive with 1 entries (1 files):
- jcm-1786251-supplementary.pdf
